# Supplementary material for: Single Circulating-Tumor-Cell-Targeted Sequencing to Identify Somatic Variants in Liquid Biopsies in Non-Small-Cell Lung Cancer Patients
Source: Curr Issues Mol Biol. 2022 Feb 2;44(2):750–63. doi: 10.3390/cimb44020052 (PMC8928994; doi:10.3390/cimb44020052)
Supplement: Supplementary file 1 [file cimb-44-00052-s001.zip]

Archive with 1 entries (1 files):
- cimb-1573507-supplementary.pdf
